# Supplementary material for: The Assessment of the Real-Time Radiative Properties and Productivity of Limnospira platensis in Tubular Photobioreactors
Source: Life (Basel). 2022 Jul 8;12(7):1014. doi: 10.3390/life12071014 (PMC9320848; doi:10.3390/life12071014)
Supplement: Supplementary file 1 [file life-12-01014-s001.zip]

Archive with 1 entries (1 files):
- life-1763665-supplementary.pdf
